# Supplementary material for: Vaccination of Zoo Birds against West Nile Virus—A Field Study
Source: Vaccines (Basel). 2023 Mar 14;11(3):652. doi: 10.3390/vaccines11030652 (PMC10058624; doi:10.3390/vaccines11030652)
Supplement: Supplementary file 1 [file vaccines-11-00652-s001.zip]

Archive with 2 entries (2 files):
- Supplemental Figure S1.png
- Supplemental Tables S1-S7.xlsx
