# Supplementary material for: Vaccination of Zoo Birds against West Nile Virus—A Field Study
Source: Vaccines (Basel). 2023 Mar 14;11(3):652. doi: 10.3390/vaccines11030652 (PMC10058624; doi:10.3390/vaccines11030652)
Supplement: Supplementary file 1 [file vaccines-11-00652-s001.zip › Supplemental Tables S1-S7.xlsx]

## Sheet: ST1
	Supplemental Table S1: Results of WNV and USUV neutralization assays from birds sampled in 2020
		Positive neutralization assay results are highlighted in red and bold
				Specific nAb in Detail
Species Order	Common Name	Scientific Name	No. of Birds with Specific nAb /Total No. of Tested Birds	nAb against USUV (ND50)	nAb against WNV (ND50)	nAb against USUV and WNV (ND50)
Coraciiformes	Laughing kookaburra	Dacelo novaeguineae	0/2	0	0	0
Coraciiformes	Rainbow lorikeet	Trichoglossus haematodus	1/8	0	1 (640)	0
Psittaciformes	Galah	Eolophus roseicapilla	0/6	0	0	0
Psittaciformes	Kea	Nestor notabilis	2/3	0	2 (40, 60)	0
Psittaciformes	Grey parrot	Psittacus erithacus	0/2	0	0	0
Phoenicopteri-formes	Greater flamingo	Phoenicopterus roseus	37/40	4 (320– 7680)	22 (80–5120)	11
Falconiformes	Southern crested caracara	Caracara plancus	1/1	0	1 (240)	0
Falconiformes	Crested caracara	Caracara cheriway	1/1	1 (160)	0	0
Accipitriformes	Griffon vulture	Gyps fulvus	2/2	0	1 (160)	1
Rheiformes	Greater rhea	Rhea americana	0/4	0	0	0
Gruiformes	Black crowned crane	Balearica pavonina	2/2	0	1 (480)	1
Strigiformes	Snowy owl	Bubo scandiacus	1/1	0	0	1
Anseriformes	Northern shoveler	Spatula clypeata	0/2	0	0	0
Anseriformes	Indian runner duck	Anas platyrhynchos f. domestica	0/4	0	0	0
Anseriformes	Steinbach fighting goose	Anser anser f. domestica	0/2	0	0	0
Galliformes	Thuringer chicken	Gallus gallus domesticus	0/3	0	0	0
Passeriformes	Bali myna	Leucopsar rothschildi	0/2	0	0	0
In Total			47/85	5/85	28/85	14/85
	Abbreviation: No. = number

## Sheet: ST2 (0,3mL)
	Supplemental Table S2: WNV and USUV neutralization assay results in all tested birds vaccinated with 0.3 mL vaccine (Group A)
		Positive neutralization assay results are highlighted in red and bold, cross-reacting antibody titers are also displayed in black.
ID-Number	Species Order	Common name	Scientific name	Date of sampling	WNV antibody titer (ND50)	USUV antibody titer (ND50)	Weight (gram)	Age (years)	Sex (m, f)
7	Coraciiformes	Laughing kookaburra	Dacelo novaeguineae	21-/29-10-2020	< 10	< 10	405.0	4	f
				2021-05-19	< 10	nt
				2021-06-09	10	< 10
				2021-06-30	40	< 10
				2021-07-27	20	< 10
				2022-02-04	15	< 10
8	Coraciiformes	Laughing kookaburra	Dacelo novaeguineae	21-/29-10-2020	< 10	< 10	346.3	3	m
				2021-05-19	< 10	< 10
				2021-06-09	10	< 10
				2021-06-30	20	< 10
				2021-07-27	< 10	< 10
				2022-02-04	< 10	< 10
13	Psittaciformes	Rainbow lorikeet	Trichoglossus haematodus	2020-08-30	960	40*	156.3	3	m
				21-/29-10-2020	640	15*
				2021-05-19	320	10*
				2021-06-09	480	30*
				2021-06-30	640	60*
				2021-07-27	960	30*
				2022-02-04	480	10*
14	Psittaciformes	Rainbow lorikeet	Trichoglossus haematodus	21-/29-10-2020	< 10	< 10	152.5	3	m
				2021-05-19	< 10	< 10
				2021-06-09	< 10	< 10
				2021-06-30	< 10	10
				2021-07-27	15	< 10
				2022-02-04	< 10	< 10
15	Psittaciformes	Rainbow lorikeet	Trichoglossus haematodus	21-/29-10-2020	< 10	< 10	146.3	3	f
				2021-05-19	< 10	< 10
				2021-06-09	< 10	< 10
				2021-06-30	< 10	< 10
				2021-07-27	< 10	< 10
				2022-02-04	< 10	< 10
16	Psittaciformes	Rainbow lorikeet	Trichoglossus haematodus	21-/29-10-2020	< 10	< 10	148.8	2	m
				2021-05-19	< 10	< 10
				2021-06-09	< 10	< 10
				2021-06-30	< 10	10
				2021-07-27	< 10	< 10
				2022-02-04	< 10	< 10
18	Psittaciformes	Rainbow lorikeet	Trichoglossus haematodus	21-/29-10-2020	< 10	< 10	175.0	3	m
				2021-05-19	< 10	< 10
				2021-06-09	< 10	< 10
				2021-06-30	< 10	< 10
				2021-07-27	< 10	< 10
				2022-02-04	< 10	< 10
19#	Psittaciformes	Rainbow lorikeet	Trichoglossus haematodus	21-/29-10-2020	< 10	< 10	155.0	2	m
				19.05.2021#	< 10	< 10
				2021-06-09	< 10	< 10
				2021-06-30	< 10	10
				2021-07-27	< 10	< 10
				2022-02-04	< 10	< 10
20	Psittaciformes	Rainbow lorikeet	Trichoglossus haematodus	21-/29-10-2020	< 10	< 10	155.0	3	f
				2021-05-19	< 10	< 10
				2021-06-09	< 10	< 10
				2021-06-30	120	15*
				2021-07-27	15	< 10
				2022-02-04	< 10	< 10
	Abbreviation:	m: male; f: female; Age: 1: ≤1 year; 2: ≤5 years; 3: ≤10 years; 4: ≤20 years; 5: ≤30 years; 6: >30 years
		* Cross-reacting antibody titers
		#WNV infection detected: WNV lineage 2: ct value: 27.68, Eastern German Clade
		nt = not tested

## Sheet: ST3 (0,5mL)
	Supplemental Table S3: WNV and USUV neutralization assay results in all tested birds vaccinated with 0.5 mL vaccine (Group B)
		WNV positive neutralization assay results are highlighted in red and bold, USUV positive neutralization assay results are highlighted in blue and bold,
		High titres to both WNV and USUV are highlighted in orange and bold, cross-reacting antibody titers are also displayed in black.
ID-Number	Species Order	Common name	Scientific name	Date of sampling	WNV antibody titer (ND50)	USUV antibody titer (ND50)	Weight (gram)	Age (year)	Sex (m, f)
1	Psittaciformes	Galah	Eolophus roseicapilla	21-/29-10-2020	< 10	< 10	436.7	4	m
				2021-05-19	< 10	< 10
				2021-06-09	< 10	< 10
				2021-06-30	< 10	< 10
				2021-07-27	15	< 10
				2022-02-04	< 10	< 10
2	Psittaciformes	Galah	Eolophus roseicapilla	21-/29-10-2020	nt	nt	443.8	4	m
				2021-05-19	< 10	< 10
				2021-06-09	< 10	< 10
				2021-06-30	< 10	< 10
				2021-07-27	< 10	< 10
				2022-02-04	< 10	< 10
3	Psittaciformes	Galah	Eolophus roseicapilla	21-/29-10-2020	< 10	< 10	385.25	4	f
				2021-05-19	< 10	< 10
				2021-06-09	20	< 10
				2021-06-30	< 10	< 10
				2021-07-27	< 10	< 10
				2022-02-04	< 10	20
4	Psittaciformes	Galah	Eolophus roseicapilla	21-/29-10-2020	< 10	< 10	356.3	4	m
				2021-05-19	< 10	< 10
				2021-06-09	< 10	< 10
				2021-06-30	< 10	< 10
				2021-07-27	< 10	< 10
				2022-02-04	< 10	< 10
5	Psittaciformes	Galah	Eolophus roseicapilla	21-/29-10-2020	< 10	< 10	375.0	4	f
				2021-05-19	< 10	< 10
				2021-06-09	15	< 10
				2021-06-30	< 10	< 10
				2021-07-27	< 10	< 10
				2022-02-04	< 10	< 10
6	Psittaciformes	Galah	Eolophus roseicapilla	21-/29-10-2020	< 10	< 10	300.0	4	f
				2021-05-19	< 10	< 10
				2021-06-09	< 10	< 10
				2021-06-30	< 10	< 10
				2021-07-27	< 10	< 10
				2022-02-04	< 10	< 10
62	Psittaciformes	Kea	Nestor notabilis	2020-08-03	40	< 10	752.3	3	m
				2020-09-03	160	< 10
				2021-05-19	2560	10*
				2021-06-09	2560	60*
				2021-06-30	3200	40*
				2021-07-27	1920	30*
				2022-02-04	2560	60*
63	Psittaciformes	Kea	Nestor notabilis	2020-08-03	60	< 10	768.7	3	m
				2020-09-03	240	< 10
				2021-05-19	160	40*
				2021-06-09	3840	30*
				2021-06-30	2560	< 10
				2021-07-27	480	15*
				2022-02-04	480	< 10
64	Psittaciformes	Kea	Nestor notabilis	21-/29-10-2020	< 10	< 10	774.3	2	f
				2021-05-19	< 10	< 10
				2021-06-09	< 10	< 10
				2021-06-30	< 10	< 10
				2021-07-27	< 10	< 10
				2022-02-04	< 10	< 10
70	Psittaciformes	Grey parrot	Psittacus erithacus	21-/29-10-2020	< 10	< 10	525.0	5	f
				2021-05-19	< 10	< 10
				2021-06-09	30	< 10
				2021-06-30	30	15
				2021-07-27	60	< 10
				2022-02-04	20	< 10
71	Psittaciformes	Grey parrot	Psittacus erithacus	21-/29-10-2020	< 10	< 10	478.3	5	m
				2021-05-19	< 10	< 10
				2021-06-09	< 10	< 10
				2021-06-30	10	< 10
				2021-07-27	< 10	< 10
				2022-02-04	< 10	< 10
	Abbreviation:	m: male; f: female; Age: 1: ≤1 year; 2: ≤5 years; 3: ≤10 years; 4: ≤20 years; 5: ≤30 years; 6: >30 years
		* Cross-reacting antibody titers
		nt = not tested

## Sheet: ST4 (1.0mL)
	Supplemental Table S4: WNV and USUV neutralization assay results in all tested birds vaccinated with 1.0 mL vaccine (Group C)
		WNV positive neutralization assay results are highlighted in red and bold, USUV positive neutralization assay results are highlighted in blue and bold,
		High titres to both WNV and USUV are highlighted in orange and bold, cross-reacting antibody titers are also displayed in black.
ID-Number	Species Order	Common name	Scientific name	Date of sampling	WNV antibody titer (ND50)	USUV antibody titer (ND50)	Weight (gram)	Age (years)	Sex (m, f)	Number of vaccination
24	Phoenicopteriformes	Greater flamingo	Phoenicopterus roseus	21-/29-10-2020	320	480	2500	6	m	2
				2021-05-19	480	160
				2021-06-09	3840	480*
				2021-06-30	3840	1280
				2021-07-27	nt	nt
				2022-02-04	3200	640*
26	Phoenicopteriformes	Greater flamingo	Phoenicopterus roseus	21-/29-10-2020	240	320	4250	3	m	2
				2021-05-19	120	120
				2021-06-09	2560	480*
				2021-06-30	5120	1920
				2021-07-27	nt	nt
				2022-02-04	2560	160*
30	Phoenicopteriformes	Greater flamingo	Phoenicopterus roseus	21-/29-10-2020	240	< 10	3250	2	m	2
				2021-05-19	960	20*
				2021-06-09	3840	80*
				2021-06-30	3200	240*
				2021-07-27	nt	nt
				2022-02-04	1920	< 10
31	Phoenicopteriformes	Greater flamingo	Phoenicopterus roseus	21-/29-10-2020	320	480	3500	4	m	2
				2021-05-19	80	80
				2021-06-09	2560	2560
				2021-06-30	2880	2400
				2021-07-27	nt	nt
				2022-02-04	640	480
32	Phoenicopteriformes	Greater flamingo	Phoenicopterus roseus	21-/29-10-2020	480	640	4500	3	m	2
				2021-05-19	240*	960
				2021-06-09	7680	2560
				2021-06-30	2880	2400
				2021-07-27	nt	nt
				2022-02-04	1280	1280
34	Phoenicopteriformes	Greater flamingo	Phoenicopterus roseus	21-/29-10-2020	480*	1920	3250	4	m	2
				2021-05-19	1280	480
				2021-06-09	3840	1280
				2021-06-30	3200	1280
				2021-07-27	nt	nt
				2022-02-04	1280	640
36	Phoenicopteriformes	Greater flamingo	Phoenicopterus roseus	21-/29-10-2020	240	10*	3000	4	m	2
				2021-05-19	120	10*
				2021-06-09	3840	120*
				2021-06-30	3840	640*
				2021-07-27	nt	nt
				2022-02-04	2560	60*
39	Phoenicopteriformes	Greater flamingo	Phoenicopterus roseus	21-/29-10-2020	320	< 10	4250	4	m	2
				2021-05-19	1280	15*
				2021-06-09	3840	160*
				2021-06-30	10240	240*
				2021-07-27	nt	nt
				2022-02-04	3200	40*
40	Phoenicopteriformes	Greater flamingo	Phoenicopterus roseus	21-/29-10-2020	80	15*	4250	3	m	2
				2021-05-19	240	< 10
				2021-06-09	5120	80*
				2021-06-30	3840	60*
				2021-07-27	nt	nt
				2022-02-04	2560	15*
42	Phoenicopteriformes	Greater flamingo	Phoenicopterus roseus	21-/29-10-2020	480	10*	4000	4	m	2
				2021-05-19	960	< 10
				2021-06-09	2560	80*
				2021-06-30	7680	160*
				2021-07-27	nt	nt
				2022-02-04	2560	20*
43	Phoenicopteriformes	Greater flamingo	Phoenicopterus roseus	21-/29-10-2020	480*	1920	2750	6	f	2
				2021-05-19	640*	2560
				2021-06-09	2560	2560
				2021-06-30	2560	2560
				2021-07-27	nt	nt
				2022-02-04	1920	480*
46	Phoenicopteriformes	Greater flamingo	Phoenicopterus roseus	21-/29-10-2020	480	< 10	2750	2	m	2
				2021-05-19	960	30*
				2021-06-09	2560	120*
				2021-06-30	2560	160*
				2021-07-27	nt	nt
				2022-02-04	3200	30*
47	Phoenicopteriformes	Greater flamingo	Phoenicopterus roseus	21-/29-10-2020	320	< 10	3500	1	m	2
				2021-05-19	320	15*
				2021-06-09	2560	120*
				2021-06-30	2560	120*
				2021-07-27	nt	nt
				2022-02-04	2560	30*
49	Phoenicopteriformes	Greater flamingo	Phoenicopterus roseus	21-/29-10-2020	80*	320	4250	4	m	2
				2021-05-19	640	240
				2021-06-09	5120	1280
				2021-06-30	2560	960
				2021-07-27	nt	nt
				2022-02-04	1280	240*
52	Phoenicopteriformes	Greater flamingo	Phoenicopterus roseus	21-/29-10-2020	320	< 10	4750	4	m	2
				2021-05-19	160	< 10
				2021-06-09	2880	120*
				2021-06-30	2560	160*
				2021-07-27	nt	nt
				2022-02-04	960	10*
54	Phoenicopteriformes	Greater flamingo	Phoenicopterus roseus	21-/29-10-2020	320	< 10	2500	4	f	2
				2021-05-19	2560	30*
				2021-06-09	3200	80*
				2021-06-30	2560	80*
				2021-07-27	nt	nt
				2022-02-04	1920	20*
55	Phoenicopteriformes	Greater flamingo	Phoenicopterus roseus	21-/29-10-2020	< 10	< 10	2500	6	f	2
				2021-05-19	< 10	15
				2021-06-09	960	960
				2021-06-30	120	480
				2021-07-27	nt	nt
				2022-02-04	40	80
50	Phoenicopteriformes	Greater flamingo	Phoenicopterus roseus	21-/29-10-2020	< 10	< 10	3750	4	f	3
				2021-05-19	< 10	< 10
				2021-06-09	120	640
				2021-06-30	60	160
				2021-07-27	nt	nt
				2022-02-04	120	320
57	Phoenicopteriformes	Greater flamingo	Phoenicopterus roseus	21-/29-10-2020	< 10	< 10	3250	4	f	3
				2021-05-19	< 10	10
				2021-06-09	15	< 10
				2021-06-30	20	20
				2021-07-27	nt	nt
				2022-02-04	< 10	< 10
65	Falconiformes	Crested caracara	Caracara cheriway	21-/29-10-2020	60*	160	1056.7	4	f	3
				2021-05-19	20*	120
				2021-06-09	10240	320*
				2021-06-30	2560	120*
				2021-07-27	1920	30*
				2022-02-04	640	80*
66	Falconiformes	Southern crested caracara	Caracara plancus	21-/29-10-2020	240	10*	1334.7	3	f	3
				2021-05-19	60	< 10
				2021-06-09	3840	20*
				2021-06-30	7680	60*
				2021-07-27	7680	20*
				2022-02-04	2560	10*
67#	Accipitriformes	Griffon vulture	Gyps fulvus	21-/29-10-2020	160	10*	8000	5	f	3
				2021-05-19	160	< 10
				2021-06-09	2560	20*
				2021-06-30	960	30*
				2021-10-06	nt	nt
				2021-07-27	480	30*
				2022-02-04	1280	30*
69	Strigiformes	Snowy owl	Bubo scandiacus	2020-08-24	1920	1920	1888.8	2	f	3
				2021-05-19	320	640
				2021-06-09	10240	10240
				2021-06-30	40960	5120*
				2021-07-27	40960	2560*
				2022-02-04	10240	480*
74	Rheiformes	Greater rhea	Rhea americana	21-/29-10-2020	nt	nt	na	3	f	3
				2021-05-19	120*	960
				2021-06-09	320	960
				2021-06-30	240	480
				2021-07-27	320	640
				2022-02-04	80*	640
75	Rheiformes	Greater rhea	Rhea americana	21-/29-10-2020	nt	nt	na	2	f	3
				2021-05-19	120	240
				2021-06-09	1280	960
				2021-06-30	1920	640
				2021-07-27	960	480
				2022-02-04	320	120
76	Rheiformes	Greater rhea	Rhea americana	21-/29-10-2020	nt	nt	na	2	f	3
				2021-05-19	160*	1920
				2021-06-09	960*	1920
				2021-06-30	2560	1280
				2021-07-27	960	960
				2022-02-04	480	480
79	Rheiformes	Greater rhea	Rhea americana	21-/29-10-2020	< 10	< 10	na	1	m	3
				2021-05-19	< 10	< 10
				2021-06-09	< 10	< 10
				2021-06-30	480	20*
				2021-07-27	320	15*
				2022-02-04	60	< 10
82	Gruiformes	Black crowned crane	Balearica pavonina	21-/29-10-2020	480	20*	2000	4	m	3
				2021-05-19	240	15*
				2021-06-09	nt	nt
				2021-06-30	640	960
				2021-07-27	nt	nt
				2022-02-04	nt	nt
83	Gruiformes	Black crowned crane	Balearica pavonina	21-/29-10-2020	240	480	3500	3	f	3
				2021-05-19	480	640
				2021-06-09	640	1920
				2021-06-30	1920	2560
				2021-07-27	nt	nt
				2022-02-04	nt	nt
93	Pelicaniformes	Northern bald ibis	Geronticus eremita	21-/29-10-2020	nt	nt	1262.5	5	f	1
				2021-05-19	1920	30*
				2021-06-09	nt	nt
				2021-06-30	nt	nt
				2021-07-27	nt	nt
				2022-02-04	2560	40*
94	Pelicaniformes	Northern bald ibis	Geronticus eremita	21-/29-10-2020	nt	nt
				2021-05-19	480	10*	1100	5	f	1
				2021-06-09	nt	nt
				2021-06-30	nt	nt
				2021-07-27	nt	nt
				2022-02-04	nt	nt
95	Pelicaniformes	Northern bald ibis	Geronticus eremita	21-/29-10-2020	nt	nt	1430	5	m	1
				2021-05-19	960	10*
				2021-06-09	nt	nt
				2021-06-30	nt	nt
				2021-07-27	nt	nt
				2022-02-04	2560	20*
96	Pelicaniformes	Northern bald ibis	Geronticus eremita	21-/29-10-2020	nt	nt	1365	5	m	1
				2021-05-19	3200	30*
				2021-06-09	nt	nt
				2021-06-30	nt	nt
				2021-07-27	nt	nt
				2022-02-04	5120	80*
98	Pelicaniformes	Northern bald ibis	Geronticus eremita	21-/29-10-2020	nt	nt	1390	5	m	1
				2021-05-19	960	< 10
				2021-06-09	nt	nt
				2021-06-30	nt	nt
				2021-07-27	nt	nt
				2022-02-04	1280	10*
99	Pelicaniformes	Northern bald ibis	Geronticus eremita	21-/29-10-2020	nt	nt	1280	4	f	1
				2021-05-19	2560	80*
				2021-06-09	nt	nt
				2021-06-30	nt	nt
				2021-07-27	nt	nt
				2022-02-04	3200	60*
100	Pelicaniformes	Northern bald ibis	Geronticus eremita	21-/29-10-2020	nt	nt	1330	4	f	1
				2021-05-19	960	10*
				2021-06-09	nt	nt
				2021-06-30	nt	nt
				2021-07-27	nt	nt
				2022-02-04	15360	30*
101	Pelicaniformes	Northern bald ibis	Geronticus eremita	21-/29-10-2020	nt	nt	1292.5	3	m	1
				2021-05-19	2560	60*
				2021-06-09	nt	nt
				2021-06-30	nt	nt
				2021-07-27	nt	nt
				2022-02-04	3200	80*
102	Pelicaniformes	Northern bald ibis	Geronticus eremita	21-/29-10-2020	nt	nt	1300	2	m	1
				2021-05-19	960	15*
				2021-06-09	nt	nt
				2021-06-30	nt	nt
				2021-07-27	nt	nt
				2022-02-04	1920	30*
103	Pelicaniformes	Northern bald ibis	Geronticus eremita	21-/29-10-2020	nt	nt	1180	2	f	1
				2021-05-19	1280	20*
				2021-06-09	nt	nt
				2021-06-30	nt	nt
				2021-07-27	nt	nt
				2022-02-04	1280	30*
104	Pelicaniformes	Northern bald ibis	Geronticus eremita	21-/29-10-2020	nt	nt	1200	2	f	1
				2021-05-19	960	40*
				2021-06-09	nt	nt
				2021-06-30	nt	nt
				2021-07-27	nt	nt
				2022-02-04	640	30
105	Pelicaniformes	Northern bald ibis	Geronticus eremita	21-/29-10-2020	nt	nt	1187.5	2	m	1
				2021-05-19	2560	30*
				2021-06-09	nt	nt
				2021-06-30	nt	nt
				2021-07-27	nt	nt
				2022-02-04	2880	20*
	Abbreviation:	m: male; f: female; Age: 1: ≤1 year; 2: ≤5 years; 3: ≤10 years; 4: ≤20 years; 5: ≤30 years; 6: >30 years
		* Cross-reacting antibody titers
		# Received a 4th vaccination on 2021-10-6
		nt = not tested, na= not available

## Sheet: ST5 (Control)
	Supplemental Table S5: WNV and USUV neutralization assay results in all non-vaccinated control birds (Group D)
		WNV positive neutralization assay results are highlighted in red and bold, USUV positive neutralization assay results are highlighted in blue and bold,
		High titres to both WNV and USUV are highlighted in orange and bold, cross-reacting antibody titers are also displayed in black.
ID-Number	Species Order	Common name	Scientific name	Date of sampling	WNV antibody titer (ND50)	USUV antibody titer (ND50)	Weight (gram)	Age (year)	Sex (m, f)
22	Phoenicopteriformes	Greater flamingo	Phoenicopterus roseus	21-/29-10-2020	5120	640*	3000	5	f
				2021-05-19	2880	480*
				2021-06-09	nt	nt
				2021-06-30	5120	320*
				2021-07-27	nt	nt
				2022-02-04	1920	120*
23	Phoenicopteriformes	Greater flamingo	Phoenicopterus roseus	21-/29-10-2020	960*	7680	2500	5	f
				2021-05-19	1920	3840
				2021-06-09	nt	nt
				2021-06-30	2560	3840
				2021-07-27	nt	nt
				2022-02-04	960	2880
25	Phoenicopteriformes	Greater flamingo	Phoenicopterus roseus	21-/29-10-2020	5120	80*	2750	1	f
				2021-05-19	2560	40*
				2021-06-09	nt	nt
				2021-06-30	1280	80*
				2021-07-27	nt	nt
				2022-02-04	1280	10*
27	Phoenicopteriformes	Greater flamingo	Phoenicopterus roseus	21-/29-10-2020	3840	30*	2500	1	f
				2021-05-19	1920	40*
				2021-06-09	nt	nt
				2021-06-30	1920	80*
				2021-07-27	nt	nt
				2022-02-04	1920	10*
28	Phoenicopteriformes	Greater flamingo	Phoenicopterus roseus	21-/29-10-2020	3840	60*	3750	1	m
				2021-05-19	5120	80*
				2021-06-09	nt	nt
				2021-06-30	3840	160*
				2021-07-27	nt	nt
				2022-02-04	1920	30*
29	Phoenicopteriformes	Greater flamingo	Phoenicopterus roseus	21-/29-10-2020	5120	80*	3500	1	m
				2021-05-19	2560	15*
				2021-06-09	nt	nt
				2021-06-30	3200	60*
				2021-07-27	nt	nt
				2022-02-04	nt	nt
33	Phoenicopteriformes	Greater flamingo	Phoenicopterus roseus	21-/29-10-2020	960	10*	3000	2	m
				2021-05-19	320	< 10
				2021-06-09	nt	nt
				2021-06-30	1280	15*
				2021-07-27	nt	nt
				2022-02-04	320	< 10
35	Phoenicopteriformes	Greater flamingo	Phoenicopterus roseus	21-/29-10-2020	640	1280	4000	4	f
				2021-05-19	640	480
				2021-06-09	nt	nt
				2021-06-30	160	60
				2021-07-27	nt	nt
				2022-02-04	320	480
37	Phoenicopteriformes	Greater flamingo	Phoenicopterus roseus	21-/29-10-2020	960	1280	3500	3	m
				2021-05-19	320	640
				2021-06-09	nt	nt
				2021-06-30	320	1280
				2021-07-27	nt	nt
				2022-02-04	240	320
38	Phoenicopteriformes	Greater flamingo	Phoenicopterus roseus	21-/29-10-2020	960	1920	3250	4	f
				2021-05-19	1280	640
				2021-06-09	nt	nt
				2021-06-30	1280	1920
				2021-07-27	nt	nt
				2022-02-04	1920	160*
41	Phoenicopteriformes	Greater flamingo	Phoenicopterus roseus	21-/29-10-2020	1920	1280	3250	4	m
				2021-05-19	640	480
				2021-06-09	nt	nt
				2021-06-30	480	1920
				2021-07-27	nt	nt
				2022-02-04	320	640
44	Phoenicopteriformes	Greater flamingo	Phoenicopterus roseus	21-/29-10-2020	640	15*	3250	4	f
				2021-05-19	320	40*
				2021-06-09	nt	nt
				2021-06-30	240	60*
				2021-07-27	nt	nt
				2022-02-04	160	< 10
45	Phoenicopteriformes	Greater flamingo	Phoenicopterus roseus	21-/29-10-2020	2560	240*	2750	6	f
				2021-05-19	1280	320*
				2021-06-09	nt	nt
				2021-06-30	480	240
				2021-07-27	nt	nt
				2022-02-04	640	320
48	Phoenicopteriformes	Greater flamingo	Phoenicopterus roseus	21-/29-10-2020	1920	20*	3000	2	m
				2021-05-19	1920	20*
				2021-06-09	nt	nt
				2021-06-30	1920	160*
				2021-07-27	nt	nt
				2022-02-04	2560	30*
53	Phoenicopteriformes	Greater flamingo	Phoenicopterus roseus	21-/29-10-2020	2560	60*	2750	2	f
				2021-05-19	1920	40*
				2021-06-09	nt	nt
				2021-06-30	1920	120*
				2021-07-27	nt	nt
				2022-02-04	2560	20*
56	Phoenicopteriformes	Greater flamingo	Phoenicopterus roseus	21-/29-10-2020	1280	15*	2750	3	f
				2021-05-19	1920	20*
				2021-06-09	nt	nt
				2021-06-30	640	60*
				2021-07-27	nt	nt
				2022-02-04	960	10*
58	Phoenicopteriformes	Greater flamingo	Phoenicopterus roseus	21-/29-10-2020	640	1280	3750	6	f
				2021-05-19	960	1920
				2021-06-09	nt	nt
				2021-06-30	480	1280
				2021-07-27	nt	nt
				2022-02-04	960	320
59	Phoenicopteriformes	Greater flamingo	Phoenicopterus roseus	21-/29-10-2020	960	1920	3000	3	m
				2021-05-19	480	320
				2021-06-09	nt	nt
				2021-06-30	960	320
				2021-07-27	nt	nt
				2022-02-04	960	240*
60	Phoenicopteriformes	Greater flamingo	Phoenicopterus roseus	21-/29-10-2020	640	1920	2750	4	f
				2021-05-19	960	1280
				2021-06-09	nt	nt
				2021-06-30	640	1920
				2021-07-27	nt	nt
				2022-02-04	480	640
61	Phoenicopteriformes	Greater flamingo	Phoenicopterus roseus	21-/29-10-2020	1920	15*	3250	4	f
				2021-05-19	1920	60*
				2021-06-09	nt	nt
				2021-06-30	2560	60*
				2021-07-27	nt	nt
				2022-02-04	1920	20*
78	Rheiformes	Greater rhea	Rhea americana	21-/29-10-2020	< 10	< 10	na	1	m
				2021-05-19	< 10	< 10
				2021-06-09	nt	nt
				2021-06-30	nt	nt
				2021-07-27	nt	nt
				2022-02-04	nt	nt
80	Anseriformes	Northern shoveler	Spatula clypeata	21-/29-10-2020	< 10	< 10	595	2	m
				2021-05-19	< 10	< 10
				2021-06-09	nt	nt
				2021-06-30	< 10	< 10
				2021-07-27
				2022-02-04	< 10	< 10
81	Anseriformes	Northern shoveler	Spatula clypeata	21-/29-10-2020	< 10	< 10	575	2	f
				2021-05-19	< 10	< 10
				2021-06-09	nt	nt
				2021-06-30	< 10	< 10
				2021-07-27	nt	nt
				2022-02-04	< 10	< 10
84	Galliformes	Thuringer chicken	Gallus gallus domesticus	21-/29-10-2020	< 10	< 10	1572.6	2	m
				2021-05-19	< 10	< 10
				2021-06-09	nt	nt
				2021-06-30	< 10	< 10
				2021-07-27	nt	nt
				2022-02-04	< 10	< 10
85	Galliformes	Thuringer chicken	Gallus gallus domesticus	21-/29-10-2020	< 10	< 10	1220.7	2	f
				2021-05-19	< 10	< 10
				2021-06-09	nt	nt
				2021-06-30	< 10	< 10
				2021-07-27	nt	nt
				2022-02-04	< 10	< 10
86	Galliformes	Thuringer chicken	Gallus gallus domesticus	21-/29-10-2020	< 10	< 10	925.95	2	f
				2021-05-19	< 10	< 10
				2021-06-09	nt	nt
				2021-06-30	< 10	< 10
				2021-07-27	nt	nt
				2022-02-04	< 10	< 10
87	Anseriformes	Indian runner duck	Anas platyrhynchos f. domestica	21-/29-10-2020	< 10	< 10	843.733	2	f
				2021-05-19	< 10	< 10
				2021-06-09	nt	nt
				2021-06-30	< 10	< 10
				2021-07-27	nt	nt
				2022-02-04	< 10	< 10
89	Anseriformes	Indian runner duck	Anas platyrhynchos f. domestica	21-/29-10-2020	< 10	< 10	773.733	2	f
				2021-05-19	< 10	< 10
				2021-06-09	nt	nt
				2021-06-30	< 10	< 10
				2021-07-27	nt	nt
				2022-02-04	< 10	< 10
90	Anseriformes	Indian runner duck	Anas platyrhynchos f. domestica	21-/29-10-2020	< 10	< 10	1015.6	2	m
				2021-05-19	< 10	< 10
				2021-06-09	nt	nt
				2021-06-30	< 10	< 10
				2021-07-27	nt	nt
				2022-02-04	< 10	< 10
91	Anseriformes	Steinbach fighting goose	Anser anser f. domestica	21-/29-10-2020	< 10	< 10	4795.5	2	m
				2021-05-19	< 10	< 10
				2021-06-09	nt	nt
				2021-06-30	< 10	< 10
				2021-07-27	nt	nt
				2022-02-04	< 10	< 10
92	Anseriformes	Steinbach fighting goose	Anser anser f. domestica	21-/29-10-2020	< 10	< 10	3985	3	f
				2021-05-19	< 10	< 10
				2021-06-09	nt	nt
				2021-06-30	< 10	< 10
				2021-07-27	nt	nt
				2022-02-04	< 10	< 10
	Abbreviation:	m: male; f: female; Age: 1: ≤1 year; 2: ≤5 years; 3: ≤10 years; 4: ≤20 years; 5: ≤30 years; 6: >30 years
	* Cross-reacting antibody titers
	nt = not tested, na= not available

## Sheet: ST6 (Offspring)
	Supplemental Table S6: WNV and USUV neutralization assay results in offspring (Group D)
		Positive neutralization assay results are highlighted in red and bold, cross-reacting antibody titers are also displayed in black.
ID-Number	Species Order	Common name	Scientific name	Date of sampling	WNV antibody titer (ND50)	USUV antibody titer (ND50)	Weight (gram)	Sex (m, f)
9	Coraciiformes	Laughing kookaburra	Dacelo novaeguineae	2021-07-27	< 10	< 10	na	f
10	Coraciiformes	Laughing kookaburra	Dacelo novaeguineae	2021-07-27	< 10	< 10	na	f
11	Coraciiformes	Laughing kookaburra	Dacelo novaeguineae	2021-07-27	nt	nt	na	f
12	Coraciiformes	Laughing kookaburra	Dacelo novaeguineae	2021-07-27	< 10	< 10	na	f
21	Psittaciformes	Rainbow lorikeet	Trichoglossus haematodus	2021-07-27	< 10	< 10	122	f
				2022-02-04	< 10	< 10
110	Galliformes	Thuringer chicken	Gallus gallus domesticus	2022-02-04	< 10	< 10	2120	m
111	Galliformes	Thuringer chicken	Gallus gallus domesticus	2022-02-04	< 10	< 10	2370	m
112	Anseriformes	Steinbach fighting goose	Anser anser f. domestica	2022-02-04	< 10	< 10	4405	f
116	Galliformes	Common peafowl	Pavo cristatus	2022-02-04	< 10	< 10	3495	m
117	Galliformes	Common peafowl	Pavo cristatus	2022-02-04	< 10	< 10	2700	f
	Abbreviation:	m: male; f: female
		nt = not tested, na= not available

## Sheet: ST7 (Environmental control)
	Supplemental Table S7: WNV and USUV neutralization assay results in environmental controls (Group D)
		Positive neutralization assay results are highlighted in red and bold, cross-reacting antibody titers are also displayed in black.
ID-Number	Species Order	Common name	Scientific name	Date of sampling	WNV antibody titer (ND50)	USUV antibody titer (ND50)	Weight (gram)	Age (years)	Sex (m, f)
17	Psittaciformes	Rainbow lorikeet	Trichoglossus haematodus	21-/29-10-2020	< 10	< 10	na	3	f
				2021-05-19	nt	nt
				2021-06-09	nt	nt
				2021-06-30	nt	nt
				2021-07-27	nt	nt
				2022-02-04	nt	nt
51	Phoenicopteriformes	Greater flamingo	Phoenicopterus roseus	21-/29-10-2020	640	< 10	na	5	f
				2021-05-19	nt	nt
				2021-06-09	nt	nt
				2021-06-30	nt	nt
				2021-07-27	nt	nt
				2022-02-04	nt	nt
68	Accipitriformes	Griffon vulture	Gyps fulvus	21-/29-10-2020	15	10	na	5	m
				2021-05-19	nt	nt
				2021-06-09	nt	nt
				2021-06-30	nt	nt
				2021-07-27	nt	nt
				2022-02-04	nt	nt
72	Passeriformes	Bali myna	Leucopsar rothschildi	21-/29-10-2020	< 10	< 10	na	2	f
				2021-05-19	nt	nt
				2021-06-09	nt	nt
				2021-06-30	nt	nt
				2021-07-27	nt	nt
				2022-02-04	nt	nt
73	Passeriformes	Bali myna	Leucopsar rothschildi	21-/29-10-2020	< 10	< 10	na	3	m
				2021-05-19	nt	nt
				2021-06-09	nt	nt
				2021-06-30	nt	nt
				2021-07-27	nt	nt
				2022-02-04	nt	nt
77	Rheiformes	Greater rhea	Rhea americana	21-/29-10-2020	< 10	< 10	na	1	f
				2021-05-19	nt	nt
				2021-06-09	nt	nt
				2021-06-30	nt	nt
				2021-07-27	nt	nt
				2022-02-04	nt	nt
88	Anseriformes	Indian runner duck	Anas platyrhynchos f. domestica	21-/29-10-2020	< 10	< 10	na	2	f
				2021-05-19	nt	nt
				2021-06-09	nt	nt
				2021-06-30	nt	nt
				2021-07-27	nt	nt
				2022-02-04	nt	nt
106	Rheiformes	Greater rhea	Rhea americana	21-/29-10-2020	< 10	< 10	na	1	m
				2021-05-19	nt	nt
				2021-06-09	nt	nt
				2021-06-30	nt	nt
				2021-07-27	nt	nt
				2022-02-04	nt	nt
113	Galliformes	Sebright bantam chicken	Gallus gallus domesticus	21-/29-10-2020	< 10	< 10	570	1	f
				2021-05-19	nt	nt
				2021-06-09	nt	nt
				2021-06-30	nt	nt
				2021-07-27	nt	nt
				2022-02-04	nt	nt
114	Galliformes	Sebright bantam chicken	Gallus gallus domesticus	21-/29-10-2020	< 10	< 10	465	1	f
				2021-05-19	nt	nt
				2021-06-09	nt	nt
				2021-06-30	nt	nt
				2021-07-27	nt	nt
				2022-02-04	nt	nt
115	Galliformes	Sebright bantam chicken	Gallus gallus domesticus	21-/29-10-2020	< 10	< 10	660	1	m
				2021-05-19	nt	nt
				2021-06-09	nt	nt
				2021-06-30	nt	nt
				2021-07-27	nt	nt
				2022-02-04	nt	nt
	Abbreviation:	m: male; f: female; Age: 1: ≤1 year; 2: ≤5 years; 3: ≤10 years; 4: ≤20 years; 5: ≤30 years; 6: >30 years
		nt = not tested, na= not available
